# Supplementary material for: Enhancing mitochondrial pyruvate metabolism ameliorates ischemic reperfusion injury in the heart
Source: JCI Insight. 2024 Jul 25;9(17):e180906. doi: 10.1172/jci.insight.180906 (PMC11385101; doi:10.1172/jci.insight.180906)
Supplement: Supporting data values [file jciinsight-9-180906-s111.xlsx]

## Sheet: Fig. 1B
Western Blot (AU)
	WT	MPC1CKO
	0.011138	0.002472
	0.018949	0.002007
	0.012641	0.003414
	0.011379	0.001941
	0.012682
mean	0.0133578	0.0024585
sd	0.0032045	0.000679417
count	5	4

## Sheet: Fig. 1D
AREA AT RISK (%)
Paired Littermates	MPC1fl/fl αMHC-Cre-/- (WT)	MPC1CKO	no-tam
Pair 1 (WT: #1369 vs. KO: #1367)	44.9482	57.7143	56.9372
Pair 2 (WT: #4518 vs. KO: #4519)	37.5785	46.8159	46.1556
Pair 3 (WT: #4541 vs. KO: #4542)	49.7806	33.7904	46.0988
Pair 4 (WT: #1429 vs. KO: #1420)	46.2954	57.4659	50.5153
Pair 5 (WT: #1657 vs. KO: #1653)	55.79	56.4926
Pair 6 (WT: #1443 vs. KO: #1442)	45.61	73.7253
mean	46.6671	54.3341	49.9267
sd	5.99556	13.2701	5.11102
count	6	6	4

## Sheet: Fig. 1E
SALVAGE/AAR (%)
Paired Littermates	MPC1fl/fl αMHC-Cre-/- (WT)	MPC1CKO	no-tam
Pair 1 (WT: #1369 vs. KO: #1367)	31.918	37.1763	57.1363
Pair 2 (WT: #4518 vs. KO: #4519)	70.9902	59.3102	57.2586
Pair 3 (WT: #4541 vs. KO: #4542)	65.3413	42.5098	73.4011
Pair 4 (WT: #1429 vs. KO: #1420)	40.15	36.0149	55.8393
Pair 5 (WT: #1657 vs. KO: #1653)	74.8799	49.3739
Pair 6 (WT: #1443 vs. KO: #1442)	60.3769	58.8693
mean	57.2761	47.2091	60.9088
sd	17.3722	10.3454	8.35292
count	6	6	4

## Sheet: Fig. 1F
NECROTIC/AAR (%)
Paired Littermates	MPC1fl/fl αMHC-Cre-/- (WT)	MPC1CKO	no-tam
Pair 1 (WT: #1369 vs. KO: #1367)	68.082	62.8237	42.8637
Pair 2 (WT: #4518 vs. KO: #4519)	29.0098	40.6898	42.7414
Pair 3 (WT: #4541 vs. KO: #4542)	34.6587	57.4902	26.5989
Pair 4 (WT: #1429 vs. KO: #1420)	59.85	63.9851	44.1607
Pair 5 (WT: #1657 vs. KO: #1653)	25.1201	50.6261
Pair 6 (WT: #1443 vs. KO: #1442)	39.6231	41.1307
mean	42.7239	52.7909	39.0912
sd	17.3722	10.3454	8.35292
count	6	6	4

## Sheet: Fig. 2B
Differentially Expressed Genes (MPC1CKO vs. WT)
Normal	Ischemic	Non-Ischemic	Ischemic & Non-Ischemic
2	693	1122	1115

## Sheet: Fig. 2E
MPC1CKO vs. WT Ischemic Tissue
Pathway	-log(pvalue)
Interleukins	13
Macrophage Act.	10.7
Cytokine Storm	9.8
Cardiac Hypertrophy	9.15
Hepatic Fibrosis	6.72
Wound Healing	6.21
PPAR Sig.	5.44
Pulmonary Fibrosis	5.23
ROS in Macrophages	4.75
Apoptosis	4.68
O-linked glycosylation	4.57
Death Receptors	4.55
S-1-P Sig.	4.21
Caspase Act.	4.11
Neuroinflammation	4.06
Athersclerosis	3.76
SUMOylation	2.97
Xenobiotic Metabolism	2.85
Cell Death	2.84
Ceramide Sig.	2.81
Pyroptosis	2.71
Inhibition of Angiogenesis	2.5
Nitric Oxide (CV-System)	2.5
Degradation of ECM	2.46
HIF1⍺ Sig.	2.38
Cardiac Fibroblast Sig.	2.36
Ferroptosis	2.23
VEGF Ligand Rec.	1.9
Ox. Stress-Senescence	1.85
NAD Sig.	1.82
Matrix Metalloproteinases	1.79
Transcript. Reg. (RUNX2)	1.75
Necroptosis	1.75
Inflammasome	1.69
Ox. Stress Response	1.59
TNF Sig.	1.57

## Sheet: Fig. 2F
qRT-PCR of Slc16a3 (𝚫𝚫CT)
	WT							MPC1CKO
Normal	1.1319	0.7336	1.5386	0.7827				0.8263	0.7068	1.0007	0.6002
Ischemic	1.13087	0.763776	0.936989	0.767749	0.584341	1.40559	1.95945	11.7463	9.62833	3.50015	1.38206
Non-Ischemic	0.4584	0.3749	0.7517	7.2714*	0.87	0.876	1.3969	8.3442	7.8306	12.3634	17.8786
	*significant outlier removed (Grubbs Test)

## Sheet: Fig. 2G
Western Blot (A.U.) of MCT4 in MPC1CKO and WT Tissue (Non-Ischemic & Ischemic)
	WT					MPC1CKO					mean	sd	count
Non-Ischemic	0.28119	0.39509	0.33564	0.32358	0.299	0.28119	0.40497	1.0858	1.13017		0.50407	0.345409	9	Non-Ischemic
Ischemic	0.14908	0.24158	0.28281	0.08904	0.36748	1.89504	0.43443	0.75595	2.68644		0.766872	0.906851	9	Ischemic
	WT (Non-Isch)	MPC1CKO (Non-Isch)	WT (Ischemic)	MPC1CKO (Ischemic)
mean	0.3269	0.725532	0.225998	1.44297
sd	0.0436036	0.444869	0.109729	1.03919
count	5	4	5	4

## Sheet: Fig. 2H
Western Blot (A.U.) of MPC1 in MPC1CKO and WT Tissue (Non-Ischemic & Ischemic)
	WT					MPC1CKO					mean	sd	count
Non-Ischemic	0.083	0.081	0.056	0.096	0.114	0.0029	0.0073	0.016	0.02		0.0529111	0.0423075	9	Non-Ischemic
Ischemic	0.248	0.328	0.414	0.549	0.528	0.122	0.084	0.064	0.072		0.267667	0.195921	9	Ischemic
	WT (Non-Isch)	MPC1CKO (Non-Isch)	WT (Ischemic)	MPC1CKO (Ischemic)
mean	0.086	0.01155	0.4134	0.0855
sd	0.021319	0.00783348	0.128619	0.025684
count	5	4	5	4

## Sheet: Fig. 3C
	WT
CTRL	40.772	28.157	48.154	27.199	16.209	20.77	24.502	26.306	21.631	23.388	37.82	9.23	5.452	22.587	45.016	31.072	48.398	43.136	28.879	43.883	29.214	26.706	20.88	19.397	41.037	27.872	9.774	23.478	20.745	24.814	23.579	23.724	32.781	35.785	56.986	58.724	27.161	23.253	36.856	62.887	65.991	33.954	70.856	64.776	40.264	18.243	23.732	24.399	33.112
I/R	56.511	60.594	44.393	47.761	39.827	53.2	52.324	22.487	35.883	43.369	45.844	40.721	66.992	28.156	81.5	55.756	37.338	50.485	27.639	38.914	26.617	49.788	77.971	69.088	46.486	60.116	74.844		60.728	30.765	34.647	47.707	47.359	20.493	62.553	32.484	35.809	20.014	58.036	28.459	28.398	21.849	29.801	38.51	38.263	25.655	28.323	54.889	64.135
[truncated: 341 more columns]

[truncated: 24 more sheets: Fig. 3D, Fig. 3E, Fig. 3F, Fig. 3H, Fig. 3I, Fig. 3J, Fig. 3K, Fig. 4A, Fig. 4B, Fig. 4C, Fig. 4D, Fig. 4E, Fig. 4F, Fig. 4G, Fig. 4H, Fig. 4K, Fig. 4L, Fig. 4M, Supp. 2B, Supp. 2C …]
